# Supplementary material for: High prevalence of co-infection between human papillomavirus (HPV) 51 and 52 in Mexican population
Source: BMC Cancer. 2017 Aug 8;17:531. doi: 10.1186/s12885-017-3519-7 (PMC5549346; doi:10.1186/s12885-017-3519-7)
Supplement: Supplementary file 1 — HPV genotypes data. The file includes the hybrid capture and genotyping results for each sample and age ranges. The information of gender and age were removed to maintain participant confidentiality. (XLSX 44 kb) [file 12885_2017_3519_MOESM1_ESM.xlsx]

## Sheet: Hoja1
SAMPLE	AGE RANGES	Hybrid Capture/Genotype (PCR)	Number virus
1	36-40	NEGATIVE	0
2	41-45	16, 30, 33 and 35	4
3	26-30	16,51	2
4	41-45	16,18,31,33,35,51,52	7
5	31-35	NEGATIVE	0
6	26-30	NEGATIVE	0
7	36-40	NEGATIVE	0
8	46-50	16, 45 and 51	3
9	31-35	6, 16 and 51	3
10	36-40	6, 16, 31 and 51	4
11	21-25	NEGATIVE	0
12	41-45	NEGATIVE	0
13	31-35	NEGATIVE	0
14	36-40	NEGATIVE	0
15	51-55	NEGATIVE	0
16	41-45	NEGATIVE	0
17	31-35	NEGATIVE	0
18	31-35	NEGATIVE	0
19	46-50	NEGATIVE	0
20	26-30	NEGATIVE	0
21	26-30	16, 33, 51 and 52	4
22	31-35	NEGATIVE	0
23	41-45	NEGATIVE	0
24	36-40	NEGATIVE	0
25	26-30	Positive	unknow
26	21-25	16	1
27	26-30	16 and 51	2
28	26-30	NEGATIVE	0
29	36-40	6, 16, 33 and 35	4
30	21-25	16, 33 and 35	3
31	21-25	Positive	unknow
32	26-30	16, 33 and 51	3
33	21-25	NEGATIVE	0
34	21-25	NEGATIVE	0
35	21-25	NEGATIVE	0
36	46-50	16 and 52	2
37	41-45	16 and 33	2
38	21-25	6 and 11	2
39	36-40	NEGATIVE	0
40	21-25	18, 45 and 51	3
41	31-35	6, 16, 35 and 51	4
42	31-35	16, 33, 35 and 51	4
43	31-35	NEGATIVE	0
44	46-50	NEGATIVE	0
45	36-40	NEGATIVE	0
46	31-35	16	1
47	21-25	16, 33 and 52	3
48	36-40	6, 16, 18 and 33	4
49	36-40	NEGATIVE	0
50	26-30	NEGATIVE	0
51	31-35	NEGATIVE	0
52	41-45	NEGATIVE	0
53	61-65	NEGATIVE	0
54	31-35	NEGATIVE	0
55	36-40	NEGATIVE	0
56	36-40	11, 16, 33, 51 and 52	5
57	21-25	16	1
58	31-35	NEGATIVE	0
59	26-30	NEGATIVE	0
60	26-30	16, 51 and 52	3
61	21-25	16, 18, 31, 45 and 52	5
62	26-30	NEGATIVE	0
63	46-50	16 and 33	2
64	31-35	16 and 51	2
65	26-30	11, 16 and 33	3
66	56-60	6, 16, 31 and 51	4
67	26-30	16, 30, 51 and 52	4
68	21-25	31 and 33	2
69	26-30	16	1
70	21-25	6, 11, 16 and 52	4
71	26-30	NEGATIVE	0
72	36-40	11 and 16	2
73	46-50	NEGATIVE	0
74	26-30	16 and 18	2
75	31-35	NEGATIVE	0
76	41-45	NEGATIVE	0
77	31-35	16	1
78	31-35	16, 31 and 33	3
79	41-45	NEGATIVE	0
80	36-40	NEGATIVE	0
81	41-45	NEGATIVE	0
82	36-40	NEGATIVE	0
83	26-30	NEGATIVE	0
84	21-25	NEGATIVE	0
85	51-55	NEGATIVE	0
86	21-25	16, 33 and 35	3
87	26-30	NEGATIVE	0
88	26-30	NEGATIVE	0
89	26-30	NEGATIVE	0
90	31-35	NEGATIVE	0
91	31-35	16, 33, 35, 51 and 52	5
92	21-25	6 and 16	2
93	51-55	16, 51 and 52	3
94	26-30	6, 16, 51 and 52	4
95	21-25	33	1
96	41-45	6, 16, 35 and 51	4
97	31-35	16, 31 and 33	3
98	26-30	16 and 33	2
99	26-30	NEGATIVE	0
100	26-30	16	1
101	31-35	11, 16 and 51	3
102	26-30	16	1
103	31-35	NEGATIVE	0
104	26-30	NEGATIVE	0
105	36-40	16 and 51	2
106	31-35	11	1
107	36-40	NEGATIVE	0
108	26-30	6, 16, 33 and 51	4
109	36-40	6	1
110	21-25	16, 51 and 52	3
111	46-50	NEGATIVE	0
112	41-45	NEGATIVE	0
113	46-50	NEGATIVE	0
114	26-30	NEGATIVE	0
115	21-25	NEGATIVE	0
116	36-40	NEGATIVE	0
117	36-40	NEGATIVE	0
118	26-30	16, 30, 33, 51 and 52	5
119	46-50	16, 31 and 51	3
120	26-30	16 and 33	2
121	61-65	NEGATIVE	0
122	26-30	NEGATIVE	0
123	46-50	16	1
124	31-35	51 and 52	2
125	31-35	NEGATIVE	0
126	31-35	NEGATIVE	0
127	21-25	NEGATIVE	0
128	26-30	NEGATIVE	0
129	31-35	NEGATIVE	0
130	41-45	NEGATIVE	0
131	41-45	NEGATIVE	0
132	36-40	NEGATIVE	0
133	36-40	NEGATIVE	0
134	66-72	NEGATIVE	0
135	31-35	NEGATIVE	0
136	56-60	NEGATIVE	0
137	21-25	NEGATIVE	0
138	36-40	NEGATIVE	0
139	46-50	NEGATIVE	0
140	31-35	16, 33, 45 and 52	4
141	46-50	16	1
142	21-25	11, 16, 33 and 51	4
143	41-45	16, 33 and 51	3
144	36-40	16, 51 and 52	3
145	41-45	NEGATIVE	0
146	31-35	11, 16, 31, 33 and 51	5
147	21-25	16 and 51	2
148	31-35	11, 16 and 51	3
149	51-55	NEGATIVE	0
150	36-40	NEGATIVE	0
151	46-50	NEGATIVE	0
152	21-25	11, 16 and 52	3
153	21-25	11, 16 and 52	3
154	56-60	NEGATIVE	0
155	36-40	16	1
156	26-30	Positive	unknow
157	46-50	NEGATIVE	0
158	31-35	NEGATIVE	0
159	36-40	NEGATIVE	0
160	26-30	11, 16, 33, 51 and 52	5
161	26-30	16, 33 and 52	3
162	26-30	16, 33 and 52	3
163	26-30	6, 16, 33, 51 and 52	5
164	46-50	6	1
165	21-25	16 and 35	2
166	51-55	NEGATIVE	0
167	41-45	NEGATIVE	0
168	21-25	16,18,33,52	4
169	36-40	16	1
170	26-30	16,33	2
171	26-30	NEGATIVE	0
172	31-35	NEGATIVE	0
173	21-25	NEGATIVE	0
174	36-40	NEGATIVE	0
175	21-25	NEGATIVE	0
176	21-25	NEGATIVE	0
177	36-40	11, 16 and 51	3
178	36-40	11, 16, 51 and 52	4
179	31-35	NEGATIVE	0
180	21-25	11, 16 and 51	3
181	36-40	NEGATIVE	0
182	26-30	11, 16, 33 and 51	4
183	46-50	NEGATIVE	0
184	21-25	NEGATIVE	0
185	36-40	NEGATIVE	0
186	26-30	NEGATIVE	0
187	46-50	16	1
188	26-30	16 and 51	2
189	26-30	NEGATIVE	0
190	36-40	NEGATIVE	0
191	31-35	NEGATIVE	0
192	36-40	NEGATIVE	0
193	26-30	NEGATIVE	0
194	56-60	NEGATIVE	0
195	56-60	NEGATIVE	0
196	41-45	16	1
197	26-30	16, 18, 33 and 51	4
198	21-25	6, 11, 33 and 51	4
199	41-45	NEGATIVE	0
200	26-30	NEGATIVE	0
201	26-30	NEGATIVE	0
202	21-25	NEGATIVE	0
203	26-30	NEGATIVE	0
204	41-45	NEGATIVE	0
205	26-30	16	1
206	21-25	51	1
207	41-45	NEGATIVE	0
208	51-55	NEGATIVE	0
209	21-25	NEGATIVE	0
210	36-40	NEGATIVE	0
211	26-30	6 and 16	2
212	26-30	6, 16, 33, 35 and 45	5
213	21-25	16, 33 and 51	3
214	36-40	NEGATIVE	0
215	26-30	NEGATIVE	0
216	21-25	NEGATIVE	0
217	31-35	11 and 16	2
218	26-30	11 and 16	2
219	36-40	16	1
220	26-30	16	1
221	26-30	11 and 16	2
222	36-40	11, 16 and 51	3
223	41-45	NEGATIVE	0
224	41-45	NEGATIVE	0
225	16-20	NEGATIVE	0
226	31-35	NEGATIVE	0
227	26-30	11,16,30,33 and 52	5
228	56-60	NEGATIVE	0
229	31-35	NEGATIVE	0
230	31-35	6, 16 and 52	3
231	21-25	33 and 52	2
232	21-25	31, 35, 51 and 52	4
233	26-30	52	1
234	41-45	NEGATIVE	0
235	46-50	NEGATIVE	0
236	26-30	11	1
237	21-25	11	1
238	31-35	33 and 52	2
239	31-35	33, 51 and 52	3
240	41-45	NEGATIVE	0
241	36-40	NEGATIVE	0
242	36-40	NEGATIVE	0
243	21-25	NEGATIVE	0
244	51-55	NEGATIVE	0
245	36-40	NEGATIVE	0
246	26-30	NEGATIVE	0
247	26-30	NEGATIVE	0
248	26-30	NEGATIVE	0
249	26-30	NEGATIVE	0
250	21-25	NEGATIVE	0
251	21-25	11, 51 and 52	3
252	21-25	11, 16, 35 and 51	4
253	31-35	31, 51 and 52	3
254	26-30	16, 33, 51 and 52	4
255	21-25	51 and 52	2
256	41-45	NEGATIVE	0
257	36-40	NEGATIVE	0
258	26-30	NEGATIVE	0
259	46-50	NEGATIVE	0
260	26-30	NEGATIVE	0
261	31-35	NEGATIVE	0
262	26-30	NEGATIVE	0
263	41-45	NEGATIVE	0
264	41-45	NEGATIVE	0
265	21-25	NEGATIVE	0
266	26-30	NEGATIVE	0
267	31-35	11	1
268	46-50	16 and 31	2
269	56-60	NEGATIVE	0
270	31-35	11	1
271	36-40	NEGATIVE	0
272	26-30	NEGATIVE	0
273	26-30	NEGATIVE	0
274	26-30	NEGATIVE	0
275	26-30	NEGATIVE	0
276	36-40	NEGATIVE	0
277	36-40	NEGATIVE	0
278	21-25	NEGATIVE	0
279	31-35	45, 51 and 52	3
280	26-30	11, 18, 30 and 51	4
281	26-30	NEGATIVE	0
282	26-30	6, 51 and 52	3
283	36-40	NEGATIVE	0
284	16-20	NEGATIVE	0
285	36-40	NEGATIVE	0
286	26-30	NEGATIVE	0
287	26-30	NEGATIVE	0
288	41-45	NEGATIVE	0
289	46-50	NEGATIVE	0
290	36-40	NEGATIVE	0
291	31-35	6, 11, 51 and 52	4
292	26-30	6 and 16	2
293	51-55	6 and 11	2
294	21-25	6, 51 and 52	3
295	31-35	35 and 52	2
296	26-30	11, 16, 51 and 52	4
297	26-30	6, 33 and 51	3
298	31-35	6, 11, 16, 18, 33 and 51	6
299	36-40	6, 16, 35, 51 and 52	5
300	26-30	6 and 52	2
301	31-35	NEGATIVE	0
302	36-40	NEGATIVE	0
303	56-60	NEGATIVE	0
304	26-30	NEGATIVE	0
305	41-45	NEGATIVE	0
306	51-55	NEGATIVE	0
307	51-55	NEGATIVE	0
308	31-35	11	1
309	21-25	18, 33, 51 and 52	4
310	16-20	6, 11 and 52	3
311	26-30	NEGATIVE	0
312	41-45	NEGATIVE	0
313	26-30	NEGATIVE	0
314	31-35	NEGATIVE	0
315	26-30	NEGATIVE	0
316	36-40	NEGATIVE	0
317	36-40	NEGATIVE	0
318	46-50	NEGATIVE	0
319	26-30	33 and 51	2
320	21-25	6, 35, 51 and 52	4
321	36-40	Positive	unknow
322	56-60	NEGATIVE	0
323	36-40	11, 35, 51 and 52	4
324	66-72	11, 51 and 52	3
325	26-30	NEGATIVE	0
326	21-25	NEGATIVE	0
327	36-40	NEGATIVE	0
328	31-35	16, 51 and 52	3
329	26-30	31	1
330	21-25	30, 33, 35, 51 and 52	5
331	26-30	6, 11 and 31	3
332	41-45	NEGATIVE	0
333	31-35	NEGATIVE	0
334	31-35	NEGATIVE	0
335	41-45	NEGATIVE	0
336	51-55	NEGATIVE	0
337	36-40	6, 11 and 52	3
338	46-50	NEGATIVE	0
339	41-45	NEGATIVE	0
340	41-45	NEGATIVE	0
341	31-35	NEGATIVE	0
342	26-30	NEGATIVE	0
343	21-25	NEGATIVE	0
344	51-55	11	1
345	36-40	NEGATIVE	0
346	26-30	51	1
347	21-25	NEGATIVE	0
348	31-35	NEGATIVE	0
349	21-25	NEGATIVE	0
350	26-30	NEGATIVE	0
351	36-40	NEGATIVE	0
352	46-50	NEGATIVE	0
353	31-35	NEGATIVE	0
354	31-35	NEGATIVE	0
355	31-35	NEGATIVE	0
356	26-30	NEGATIVE	0
357	26-30	NEGATIVE	0
358	26-30	NEGATIVE	0
359	36-40	NEGATIVE	0
360	31-35	16, 35 and 51	3
361	51-55	31 and 51	2
362	46-50	11	1
363	31-35	11 and 51	2
364	61-65	NEGATIVE	0
365	21-25	NEGATIVE	0
366	21-25	NEGATIVE	0
367	36-40	NEGATIVE	0
368	21-25	11 and 51	2
369	21-25	16	1
370	31-35	NEGATIVE	0
371	51-55	NEGATIVE	0
372	26-30	NEGATIVE	0
373	31-35	NEGATIVE	0
374	26-30	31, 51 and 52	3
375	51-55	35, 51 and 52	3
376	26-30	6, 11 and 33	3
377	26-30	11 and 31	2
378	31-35	51 and 52	2
379	21-25	NEGATIVE	0
380	26-30	NEGATIVE	0
381	56-60	NEGATIVE	0
382	31-35	NEGATIVE	0
383	21-25	NEGATIVE	0
384	21-25	NEGATIVE	0
385	56-60	NEGATIVE	0
386	21-25	NEGATIVE	0
387	31-35	11, 16 and 51	3
388	31-35	11	1
389	21-25	6 and 11	2
390	26-30	NEGATIVE	0
391	26-30	NEGATIVE	0
392	56-60	NEGATIVE	0
393	26-30	NEGATIVE	0
394	26-30	NEGATIVE	0
395	36-40	NEGATIVE	0
396	26-30	NEGATIVE	0
397	26-30	NEGATIVE	0
398	36-40	NEGATIVE	0
399	16-20	NEGATIVE	0
400	36-40	11 and 16	2
401	26-30	6 and 11	2
402	46-50	NEGATIVE	0
403	31-35	NEGATIVE	0
404	26-30	NEGATIVE	0
405	26-30	NEGATIVE	0
406	26-30	NEGATIVE	0
407	21-25	NEGATIVE	0
408	21-25	NEGATIVE	0
409	41-45	NEGATIVE	0
410	36-40	NEGATIVE	0
411	46-50	NEGATIVE	0
412	26-30	6, 11 and 33	3
413	46-50	16	1
414	31-35	6, 11, 16, 33 and 51	5
415	16-20	NEGATIVE	0
416	26-30	16 and 51	2
417	21-25	6, 11 and 30	3
418	16-20	6, 11, 33 and 51	4
419	26-30	NEGATIVE	0
420	36-40	31, 33, 35 and 51	4
421	26-30	NEGATIVE	0
422	41-45	NEGATIVE	0
423	31-35	NEGATIVE	0
424	36-40	NEGATIVE	0
425	31-35	NEGATIVE	0
426	36-40	NEGATIVE	0
427	21-25	NEGATIVE	0
428	26-30	NEGATIVE	0
429	26-30	NEGATIVE	0
430	26-30	6 and 11	2
431	41-45	6 and 11	2
432	26-30	11	1
433	26-30	18 and 52	2
434	46-50	NEGATIVE	0
435	26-30	NEGATIVE	0
436	36-40	NEGATIVE	0
437	26-30	NEGATIVE	0
438	36-40	NEGATIVE	0
439	26-30	NEGATIVE	0
440	26-30	NEGATIVE	0
441	41-45	NEGATIVE	0
442	36-40	NEGATIVE	0
443	31-35	30	1
444	46-50	NEGATIVE	0
445	31-35	18 and 52	2
446	31-35	31 and 52	2
447	21-25	6, 33, 35, 51 and 52	5
448	41-45	Positive	unknow
449	36-40	NEGATIVE	0
450	31-35	NEGATIVE	0
451	36-40	NEGATIVE	0
452	21-25	NEGATIVE	0
453	31-35	NEGATIVE	0
454	41-45	NEGATIVE	0
455	21-25	NEGATIVE	0
456	26-30	6 and 11	2
457	21-25	11 and 16	2
458	26-30	Positive	unknow
459	31-35	NEGATIVE	0
460	16-20	NEGATIVE	0
461	21-25	NEGATIVE	0
462	36-40	16 and 52	2
463	56-60	6, 16 and 52	3
464	21-25	16, 35 and 52	3
465	56-60	NEGATIVE	0
466	26-30	NEGATIVE	0
467	36-40	NEGATIVE	0
468	26-30	NEGATIVE	0
469	56-60	NEGATIVE	0
470	21-25	NEGATIVE	0
471	41-45	NEGATIVE	0
472	36-40	NEGATIVE	0
473	26-30	NEGATIVE	0
474	21-25	NEGATIVE	0
475	31-35	NEGATIVE	0
476	21-25	NEGATIVE	0
477	36-40	NEGATIVE	0
478	31-35	NEGATIVE	0
479	36-40	6 and 11	2
480	21-25	18 and 51	2
481	21-25	52	1
482	26-30	NEGATIVE	0
483	21-25	11, 16 and 52	3
484	21-25	6, 11, 35 and 52	4
485	66-72	NEGATIVE	0
486	56-60	NEGATIVE	0
487	36-40	NEGATIVE	0
488	41-45	NEGATIVE	0
489	21-25	NEGATIVE	0
490	26-30	NEGATIVE	0
491	41-45	NEGATIVE	0
492	36-40	NEGATIVE	0
493	36-40	NEGATIVE	0
494	26-30	NEGATIVE	0
495	21-25	51	1
496	26-30	33 and 51	2
497	26-30	NEGATIVE	0
498	21-25	NEGATIVE	0
499	26-30	NEGATIVE	0
500	31-35	NEGATIVE	0
501	36-40	NEGATIVE	0
502	46-50	NEGATIVE	0
503	36-40	NEGATIVE	0
504	41-45	NEGATIVE	0
505	26-30	11 and 18	2
506	31-35	33	1
507	26-30	NEGATIVE	0
508	41-45	NEGATIVE	0
509	36-40	30	1
510	31-35	51	1
511	21-25	30	1
512	31-35	NEGATIVE	0
513	36-40	NEGATIVE	0
514	36-40	NEGATIVE	0
515	31-35	NEGATIVE	0
516	16-20	NEGATIVE	0
517	36-40	NEGATIVE	0
518	36-40	NEGATIVE	0
519	26-30	NEGATIVE	0
520	36-40	NEGATIVE	0
521	31-35	NEGATIVE	0
522	51-55	NEGATIVE	0
523	26-30	NEGATIVE	0
524	26-30	33 and 51	2
525	26-30	33, 51 and 52	3
526	36-40	Positive	unknow
527	26-30	NEGATIVE	0
528	31-35	NEGATIVE	0
529	26-30	NEGATIVE	0
530	36-40	NEGATIVE	0
531	26-30	NEGATIVE	0
532	36-40	NEGATIVE	0
533	21-25	NEGATIVE	0
534	31-35	NEGATIVE	0
535	31-35	NEGATIVE	0
536	16-20	NEGATIVE	0
537	56-60	NEGATIVE	0
538	46-50	11,16 and 51	3
539	51-55	11, 33, 51 and 52	4
540	21-25	11,31,51 and 52	4
541	26-30	11	1
542	21-25	31 and 52	2
543	66-72	16 and 51	2
544	41-45	11, 16, 30, 51 and 52	5
545	36-40	NEGATIVE	0
546	41-45	NEGATIVE	0
547	26-30	NEGATIVE	0
548	56-60	16	1
549	21-25	NEGATIVE	0
550	31-35	NEGATIVE	0
551	31-35	NEGATIVE	0
552	26-30	NEGATIVE	0
553	31-35	NEGATIVE	0
554	31-35	NEGATIVE	0
555	26-30	NEGATIVE	0
556	31-35	16 and 35	2
557	46-50	NEGATIVE	0
558	31-35	NEGATIVE	0
559	41-45	NEGATIVE	0
560	56-60	NEGATIVE	0
561	41-45	NEGATIVE	0
562	26-30	NEGATIVE	0
563	56-60	NEGATIVE	0
564	26-30	NEGATIVE	0
565	31-35	NEGATIVE	0
566	41-45	NEGATIVE	0
567	41-45	NEGATIVE	0
568	26-30	16 and 30	2
569	21-25	16 and 30	2
570	31-35	30 and 52	2
571	46-50	NEGATIVE	0
572	56-60	NEGATIVE	0
573	26-30	NEGATIVE	0
574	31-35	NEGATIVE	0
575	31-35	NEGATIVE	0
576	51-55	NEGATIVE	0
577	26-30	NEGATIVE	0
578	41-45	NEGATIVE	0
579	21-25	NEGATIVE	0
580	21-25	NEGATIVE	0
581	31-35	NEGATIVE	0
582	21-25	NEGATIVE	0
583	41-45	11	1
584	36-40	11, 16, 33, 35 and 51	5
585	36-40	11, 33 and 51	3
586	31-35	11, 31, 33 and 51	4
587	36-40	11	1
588	51-55	16 and 33	2
589	26-30	NEGATIVE	0
590	36-40	NEGATIVE	0
591	41-45	NEGATIVE	0
592	36-40	NEGATIVE	0
593	26-30	NEGATIVE	0
594	31-35	NEGATIVE	0
595	26-30	NEGATIVE	0
596	26-30	6, 11, 51 and 52	4
597	21-25	6 and 11	2
598	36-40	16	1
599	21-25	30	1
600	31-35	NEGATIVE	0
601	21-25	NEGATIVE	0
602	41-45	NEGATIVE	0
603	46-50	NEGATIVE	0
604	36-40	NEGATIVE	0
605	16-20	NEGATIVE	0
606	26-30	NEGATIVE	0
607	46-50	NEGATIVE	0
608	56-60	NEGATIVE	0
609	26-30	NEGATIVE	0
610	21-25	NEGATIVE	0
611	31-35	NEGATIVE	0
612	31-35	NEGATIVE	0
613	41-45	NEGATIVE	0
614	26-30	NEGATIVE	0
615	26-30	NEGATIVE	0
616	31-35	NEGATIVE	0
617	41-45	Positive	unknow
618	21-25	NEGATIVE	0
619	36-40	NEGATIVE	0
620	16-20	6, 16, 31, 33 and 52	5
621	51-55	16 and 51	2
622	26-30	16	1
623	26-30	33 and 51	2
624	26-30	33	1
625	16-20	51	1
626	31-35	16, 33 and 35	3
627	26-30	11 and 33	2
628	36-40	30	1
629	21-25	NEGATIVE	0
630	41-45	NEGATIVE	0
631	16-20	NEGATIVE	0
632	36-40	NEGATIVE	0
633	36-40	NEGATIVE	0
634	31-35	NEGATIVE	0
635	31-35	NEGATIVE	0
636	51-55	NEGATIVE	0
637	31-35	NEGATIVE	0
638	26-30	NEGATIVE	0
639	26-30	33, 51 and 52	3
640	31-35	16, 31 and 35	3
641	26-30	NEGATIVE	0
642	31-35	16	1
643	41-45	16, 33, 35, 51 and 52	5
644	21-25	16, 33 and 35	3
645	31-35	16	1
646	36-40	NEGATIVE	0
647	26-30	NEGATIVE	0
648	31-35	NEGATIVE	0
649	51-55	NEGATIVE	0
650	31-35	NEGATIVE	0
651	31-35	NEGATIVE	0
652	46-50	NEGATIVE	0
653	21-25	NEGATIVE	0
654	26-30	NEGATIVE	0
655	26-30	NEGATIVE	0
656	26-30	NEGATIVE	0
657	61-65	NEGATIVE	0
658	41-45	NEGATIVE	0
659	41-45	NEGATIVE	0
660	26-30	NEGATIVE	0
661	26-30	16 and 33	2
662	31-35	51	1
663	36-40	NEGATIVE	0
664	36-40	16 and 35	2
665	26-30	30	1
666	21-25	16, 33 and 52	3
667	26-30	NEGATIVE	0
668	46-50	NEGATIVE	0
669	26-30	NEGATIVE	0
670	41-45	NEGATIVE	0
671	36-40	NEGATIVE	0
672	36-40	NEGATIVE	0
673	21-25	NEGATIVE	0
674	26-30	NEGATIVE	0
675	26-30	NEGATIVE	0
676	46-50	NEGATIVE	0
677	36-40	16,33,51	3
678	26-30	16,33,51	3
679	26-30	51	1
680	41-45	NEGATIVE	0
681	26-30	NEGATIVE	0
682	36-40	NEGATIVE	0
683	36-40	NEGATIVE	0
684	31-35	NEGATIVE	0
685	41-45	NEGATIVE	0
686	26-30	NEGATIVE	0
687	36-40	Positive	unknow
688	26-30	51 and 52	2
689	26-30	NEGATIVE	0
690	21-25	33, 51 and 52	3
691	36-40	33, 51 and 52	3
692	26-30	51 and 52	2
693	31-35	NEGATIVE	0
694	21-25	NEGATIVE	0
695	31-35	NEGATIVE	0
696	46-50	NEGATIVE	0
697	36-40	NEGATIVE	0
698	46-50	NEGATIVE	0
699	31-35	NEGATIVE	0
700	26-30	NEGATIVE	0
701	21-25	NEGATIVE	0
702	46-50	Positive	unknow
703	26-30	52	1
704	41-45	33 and 52	2
705	26-30	6	1
706	26-30	30, 33 and 52	3
707	26-30	31, 33 51 and 52	4
708	36-40	16, 33 and 52	3
709	21-25	16, 31 and 33	3
710	36-40	33 and 52	2
711	41-45	NEGATIVE	0
712	21-25	NEGATIVE	0
713	26-30	NEGATIVE	0
714	21-25	NEGATIVE	0
715	36-40	NEGATIVE	0
716	26-30	NEGATIVE	0
717	31-35	NEGATIVE	0
718	41-45	NEGATIVE	0
719	21-25	NEGATIVE	0
720	16-20	NEGATIVE	0
721	36-40	33, 51 and 52	3
722	26-30	NEGATIVE	0
723	21-25	6, 33 and 51	3
724	36-40	16 and 51	2
725	41-45	Positive	unknow
726	26-30	16 and 18	2
727	61-65	NEGATIVE	0
728	16-20	NEGATIVE	0
729	31-35	NEGATIVE	0
730	36-40	NEGATIVE	0
731	31-35	NEGATIVE	0
732	46-50	NEGATIVE	0
733	21-25	NEGATIVE	0
734	41-45	NEGATIVE	0
735	21-25	NEGATIVE	0
736	26-30	NEGATIVE	0
737	31-35	NEGATIVE	0
738	21-25	NEGATIVE	0
739	21-25	33 and 52	2
740	51-55	33 and 35	2
741	21-25	33, 35 and 51	3
742	26-30	6	1
743	21-25	16	1
744	21-25	11 and 35	2
745	31-35	18, 33, 51 and 52	4
746	21-25	NEGATIVE	0
747	36-40	NEGATIVE	0
748	21-25	NEGATIVE	0
749	31-35	NEGATIVE	0
750	26-30	NEGATIVE	0
751	16-20	NEGATIVE	0
752	41-45	NEGATIVE	0
753	26-30	NEGATIVE	0
754	46-50	NEGATIVE	0
755	46-50	NEGATIVE	0
756	41-45	NEGATIVE	0
757	31-35	NEGATIVE	0
758	41-45	NEGATIVE	0
759	31-35	NEGATIVE	0
760	16-20	NEGATIVE	0
761	36-40	6	1
762	26-30	51 and 52	2
763	46-50	6, 33, 51 and 52	4
764	46-50	11	1
765	16-20	16, 18, 33, 51 and 52	5
766	26-30	33 and 51	2
767	21-25	16, 33 and 35	3
768	26-30	NEGATIVE	0
769	26-30	NEGATIVE	0
770	21-25	NEGATIVE	0
771	21-25	NEGATIVE	0
772	46-50	NEGATIVE	0
773	36-40	52	1
774	41-45	16 and 33	2
775	26-30	NEGATIVE	0
776	26-30	NEGATIVE	0
777	26-30	NEGATIVE	0
778	26-30	NEGATIVE	0
779	26-30	NEGATIVE	0
780	26-30	52	1
781	26-30	16 and 45	2
782	46-50	33, 51 and 52	3
783	26-30	16, 33, 51 and 52	4
784	31-35	51	1
785	26-30	16 and 51	2
786	51-55	11, 16 and 35	3
787	31-35	NEGATIVE	0
788	31-35	NEGATIVE	0
789	36-40	NEGATIVE	0
790	31-35	NEGATIVE	0
791	36-40	NEGATIVE	0
792	16-20	NEGATIVE	0
793	36-40	16	1
794	36-40	18,31,33,52	4
795	31-35	NEGATIVE	0
796	16-20	NEGATIVE	0
797	16-20	NEGATIVE	0
798	36-40	NEGATIVE	0
799	36-40	NEGATIVE	0
800	31-35	NEGATIVE	0
801	26-30	NEGATIVE	0
802	31-35	NEGATIVE	0
803	36-40	33, 51 and 52	3
804	41-45	33	1
805	26-30	33, 51 and 52	3
806	26-30	18 and 52	2
807	26-30	11 and 16	2
808	31-35	NEGATIVE	0
809	31-35	NEGATIVE	0
810	26-30	NEGATIVE	0
811	26-30	NEGATIVE	0
812	41-45	NEGATIVE	0
813	51-55	NEGATIVE	0
814	26-30	NEGATIVE	0
815	21-25	NEGATIVE	0
816	36-40	NEGATIVE	0
817	31-35	51 and 52	2
818	36-40	31 and 51	2
819	31-35	11, 16, 33 and 52	4
820	16-20	30	1
821	26-30	NEGATIVE	0
822	26-30	31 and 52	2
823	41-45	NEGATIVE	0
824	21-25	NEGATIVE	0
825	26-30	NEGATIVE	0
826	51-55	NEGATIVE	0
827	31-35	NEGATIVE	0
828	31-35	Positive	unknow
829	36-40	NEGATIVE	0
830	31-35	NEGATIVE	0
831	46-50	NEGATIVE	0
832	41-45	NEGATIVE	0
833	36-40	NEGATIVE	0
834	46-50	NEGATIVE	0
835	16-20	NEGATIVE	0
836	46-50	NEGATIVE	0
837	21-25	NEGATIVE	0
838	16-20	51 and 52	2
839	21-25	Positive	unknow
840	21-25	16 and 33	2
841	26-30	NEGATIVE	0
842	31-35	NEGATIVE	0
843	26-30	NEGATIVE	0
844	36-40	NEGATIVE	0
845	41-45	NEGATIVE	0
846	26-30	NEGATIVE	0
847	21-25	NEGATIVE	0
848	46-50	NEGATIVE	0
849	41-45	NEGATIVE	0
850	16-20	Positive	unknow
851	31-35	33	1
852	21-25	11	1
853	26-30	33	1
854	36-40	Positive	unknow
855	16-20	Positive	unknow
856	31-35	NEGATIVE	0
857	26-30	NEGATIVE	0
858	31-35	NEGATIVE	0
859	41-45	NEGATIVE	0
860	36-40	NEGATIVE	0
861	41-45	NEGATIVE	0
862	41-45	NEGATIVE	0
863	51-55	NEGATIVE	0
864	26-30	NEGATIVE	0
865	36-40	NEGATIVE	0
866	31-35	NEGATIVE	0
867	26-30	NEGATIVE	0
868	31-35	11,33,51 and 52	4
869	26-30	16 and 33	2
870	31-35	NEGATIVE	0
871	26-30	NEGATIVE	0
872	36-40	33, 51 and 52	3
873	36-40	33, 51 and 52	3
874	46-50	11, 33,51 and 52	4
875	21-25	33 and 51	2
876	31-35	33 and 51	2
877	31-35	NEGATIVE	0
878	31-35	NEGATIVE	0
879	31-35	NEGATIVE	0
880	21-25	NEGATIVE	0
881	16-20	11	1
882	36-40	35 and 51	2
883	31-35	NEGATIVE	0
884	36-40	NEGATIVE	0
885	31-35	NEGATIVE	0
886	51-55	NEGATIVE	0
887	36-40	NEGATIVE	0
888	26-30	NEGATIVE	0
889	26-30	NEGATIVE	0
890	26-30	33	1
891	51-55	33 and 35	2
892	26-30	16, 31 and 33	3
893	21-25	30	1
894	26-30	NEGATIVE	0
895	31-35	NEGATIVE	0
896	26-30	NEGATIVE	0
897	36-40	NEGATIVE	0
898	46-50	NEGATIVE	0
899	31-35	NEGATIVE	0
900	36-40	NEGATIVE	0
901	21-25	NEGATIVE	0
902	26-30	NEGATIVE	0
903	31-35	NEGATIVE	0
904	21-25	NEGATIVE	0
905	36-40	16,18,35 and 51	4
906	56-60	Positive	unknow
907	26-30	6,30,33,51 and 52	5
908	51-55	16,30,35,51 and 52	5
909	16-20	31,33,51 and 52	4
910	26-30	30,51 and 52	3
911	26-30	16 and 30	2
912	31-35	33, 51 and 52	3
913	36-40	6,16,30,33 and 35	5
914	21-25	6	1
915	26-30	30,33,35 and 52	4
916	26-30	NEGATIVE	0
917	21-25	52	1
918	31-35	16	1
919	21-25	6 and 31	2
920	21-25	18, 31, 33, 51 and 52	5
921	26-30	NEGATIVE	0
922	26-30	NEGATIVE	0
923	31-35	NEGATIVE	0
924	31-35	NEGATIVE	0
925	46-50	NEGATIVE	0
926	61-65	NEGATIVE	0
927	46-50	NEGATIVE	0
928	26-30	18 and 51	2
929	26-30	31, 33, 51 and 52	4
930	26-30	16 and 51	2
931	31-35	NEGATIVE	0
932	26-30	NEGATIVE	0
933	31-35	NEGATIVE	0
934	41-45	NEGATIVE	0
935	26-30	NEGATIVE	0
936	46-50	NEGATIVE	0
937	41-45	NEGATIVE	0
938	26-30	NEGATIVE	0
939	36-40	NEGATIVE	0
940	21-25	NEGATIVE	0
941	21-25	NEGATIVE	0
942	26-30	NEGATIVE	0
943	21-25	NEGATIVE	0
944	31-35	NEGATIVE	0
945	26-30	NEGATIVE	0
946	26-30	11 and 33	2
947	26-30	NEGATIVE	0
948	51-55	NEGATIVE	0
949	46-50	NEGATIVE	0
950	36-40	NEGATIVE	0
951	36-40	NEGATIVE	0
952	21-25	NEGATIVE	0
953	51-55	NEGATIVE	0
954	51-55	NEGATIVE	0
955	26-30	NEGATIVE	0
956	51-55	NEGATIVE	0
957	51-55	6	1
958	41-45	33	1
959	41-45	51	1
960	41-45	51 and 52	2
961	26-30	51	1
962	21-25	16	1
963	26-30	31 and 51	2
964	46-50	52	1
965	46-50	11, 30 and 51	3
966	51-55	NEGATIVE	0
967	26-30	NEGATIVE	0
968	26-30	Positive	unknow
969	21-25	Positive	unknow
970	36-40	Positive	unknow
971	31-35	NEGATIVE	0
972	21-25	NEGATIVE	0
973	31-35	NEGATIVE	0
974	56-60	NEGATIVE	0
975	41-45	NEGATIVE	0
976	36-40	NEGATIVE	0
977	36-40	NEGATIVE	0
978	21-25	Positive	unknow
979	21-25	Positive	unknow
980	21-25	16, 35, 51 and 52	4
981	26-30	33	1
982	26-30	51	1
983	26-30	NEGATIVE	0
984	31-35	NEGATIVE	0
985	36-40	NEGATIVE	0
986	46-50	NEGATIVE	0
987	36-40	NEGATIVE	0
988	36-40	NEGATIVE	0
989	36-40	NEGATIVE	0
990	31-35	NEGATIVE	0
991	36-40	NEGATIVE	0
992	51-55	6	1
993	36-40	NEGATIVE	0
994	21-25	Positive	unknow
995	31-35	31	1
996	26-30	18 and 52	2
997	41-45	Positive	unknow
998	26-30	11	1
999	31-35	30 and 51	2
1000	36-40	Positive	unknow
1001	31-35	51 and 52	2
1002	41-45	NEGATIVE	0
1003	26-30	NEGATIVE	0
1004	41-45	NEGATIVE	0
1005	21-25	NEGATIVE	0
1006	21-25	NEGATIVE	0
1007	21-25	NEGATIVE	0
1008	36-40	NEGATIVE	0
1009	26-30	NEGATIVE	0
1010	26-30	NEGATIVE	0
1011	36-40	Positive	unknow
1012	41-45	Positive	unknow
1013	31-35	45	1
1014	26-30	NEGATIVE	0
1015	31-35	NEGATIVE	0
1016	26-30	NEGATIVE	0
1017	51-55	NEGATIVE	0
1018	26-30	NEGATIVE	0
1019	31-35	NEGATIVE	0
1020	31-35	NEGATIVE	0
1021	36-40	NEGATIVE	0
1022	31-35	Positive	unknow
1023	36-40	33 and 51	2
1024	36-40	33 and 35	2
1025	26-30	30, 33, 35, 51 and 52	5
1026	16-20	6, 18, 33, 51 and 52	5
1027	26-30	NEGATIVE	0
1028	31-35	NEGATIVE	0
1029	21-25	NEGATIVE	0
1030	41-45	NEGATIVE	0
1031	36-40	NEGATIVE	0
1032	26-30	NEGATIVE	0
1033	46-50	NEGATIVE	0
1034	46-50	NEGATIVE	0
1035	26-30	NEGATIVE	0
1036	61-65	18 and 33	2
1037	36-40	51 and 52	2
1038	21-25	6, 33 and 51	3
1039	26-30	52	1
1040	31-35	16 and 35	2
1041	36-40	NEGATIVE	0
1042	26-30	NEGATIVE	0
1043	21-25	NEGATIVE	0
1044	26-30	NEGATIVE	0
1045	56-60	NEGATIVE	0
1046	46-50	NEGATIVE	0
1047	36-40	NEGATIVE	0
1048	26-30	NEGATIVE	0
1049	26-30	NEGATIVE	0
1050	41-45	NEGATIVE	0
1051	31-35	NEGATIVE	0
1052	16-20	NEGATIVE	0
1053	31-35	NEGATIVE	0
1054	26-30	NEGATIVE	0
1055	36-40	11	1
1056	36-40	31	1
1057	46-50	18, 31, 33 and 51	4
1058	31-35	31, 33 and 52	3
1059	31-35	11, 18, 31, 33, 51 and 52	6
1060	31-35	NEGATIVE	0
1061	26-30	NEGATIVE	0
1062	46-50	NEGATIVE	0
1063	46-50	NEGATIVE	0
1064	36-40	NEGATIVE	0
1065	31-35	NEGATIVE	0
1066	51-55	NEGATIVE	0
1067	26-30	16, 31, 33, 45, 51 and 52	6
1068	36-40	16, 51 and 52	3
1069	61-65	11	1
1070	51-55	NEGATIVE	0
1071	26-30	NEGATIVE	0
1072	31-35	NEGATIVE	0
1073	21-25	NEGATIVE	0
1074	21-25	NEGATIVE	0
1075	36-40	NEGATIVE	0
1076	26-30	NEGATIVE	0
1077	66-72	NEGATIVE	0
1078	26-30	NEGATIVE	0
1079	26-30	NEGATIVE	0
1080	21-25	NEGATIVE	0
1081	21-25	NEGATIVE	0
1082	21-25	6,16,31,33,35 and 51	6
1083	26-30	16,31 and 51	3
1084	21-25	6 and 16	2
1085	21-25	NEGATIVE	0
1086	26-30	NEGATIVE	0
1087	36-40	NEGATIVE	0
1088	21-25	NEGATIVE	0
1089	46-50	NEGATIVE	0
1090	26-30	NEGATIVE	0
1091	31-35	NEGATIVE	0
1092	21-25	NEGATIVE	0
1093	21-25	NEGATIVE	0
1094	21-25	NEGATIVE	0
1095	36-40	6,31,33,51 and 52	5
1096	31-35	16,31,35,51 and 52	5
1097	16-20	6	1
1098	26-30	6	1
1099	31-35	31,33,35,51 and 52	5
1100	21-25	NEGATIVE	0
1101	56-60	NEGATIVE	0
1102	21-25	Positive	unknow
1103	31-35	18,51 and 52	3
1104	41-45	31,51 and 52	3
1105	66-72	33	1
1106	31-35	NEGATIVE	0
1107	41-45	NEGATIVE	0
1108	16-20	NEGATIVE	0
1109	16-20	NEGATIVE	0
1110	26-30	NEGATIVE	0
1111	36-40	NEGATIVE	0
1112	31-35	NEGATIVE	0
1113	46-50	NEGATIVE	0
1114	26-30	NEGATIVE	0
1115	16-20	NEGATIVE	0
1116	31-35	NEGATIVE	0
1117	36-40	6	1
1118	41-45	33 and 35	2
1119	21-25	6	1
1120	21-25	6, 30, 35 and 52	4
1121	36-40	6,33, 51 and 52	4
1122	31-35	NEGATIVE	0
1123	31-35	NEGATIVE	0
1124	31-35	NEGATIVE	0
1125	31-35	NEGATIVE	0
1126	31-35	NEGATIVE	0
1127	21-25	NEGATIVE	0
1128	31-35	NEGATIVE	0
1129	41-45	NEGATIVE	0
1130	21-25	NEGATIVE	0
1131	31-35	NEGATIVE	0
1132	21-25	NEGATIVE	0
1133	36-40	NEGATIVE	0
1134	36-40	NEGATIVE	0
1135	26-30	NEGATIVE	0
1136	16-20	NEGATIVE	0
1137	26-30	NEGATIVE	0
1138	31-35	30, 31 and 52	3
1139	16-20	33	1
1140	31-35	33 and 51	2
1141	16-20	NEGATIVE	0
1142	31-35	NEGATIVE	0
1143	21-25	NEGATIVE	0
1144	26-30	NEGATIVE	0
1145	21-25	NEGATIVE	0
1146	41-45	NEGATIVE	0
1147	26-30	NEGATIVE	0
1148	46-50	NEGATIVE	0
1149	16-20	6,11,16,33 and 52	5
1150	31-35	6,11,18,31,33,35,51 and 52	8
1151	46-50	NEGATIVE	0
1152	31-35	NEGATIVE	0
1153	36-40	16	1
1154	41-45	NEGATIVE	0
1155	41-45	NEGATIVE	0
1156	36-40	NEGATIVE	0
1157	36-40	NEGATIVE	0
1158	21-25	30,33,51 and 52	4
1159	26-30	6,18,31 and 33	4
1160	31-35	NEGATIVE	0
1161	31-35	NEGATIVE	0
1162	31-35	6 and 11	2
1163	31-35	18 and 31	2
1164	16-20	30,31,33 and 51	4
1165	31-35	NEGATIVE	0
1166	21-25	NEGATIVE	0
1167	26-30	NEGATIVE	0
1168	36-40	NEGATIVE	0
1169	41-45	NEGATIVE	0
1170	21-25	NEGATIVE	0
1171	21-25	NEGATIVE	0
1172	26-30	6,11,30,33 and 52	5
1173	16-20	16,33 and 52	3
1174	21-25	31,33 and 52	3
1175	21-25	52	1
1176	31-35	31 and 52	2
1177	56-60	NEGATIVE	0
1178	36-40	33 and 51	2
1179	41-45	NEGATIVE	0
1180	16-20	NEGATIVE	0
1181	41-45	NEGATIVE	0
1182	36-40	NEGATIVE	0
1183	31-35	NEGATIVE	0
1184	51-55	NEGATIVE	0
1185	31-35	NEGATIVE	0
1186	21-25	6, 33 and 51	3
1187	41-45	16,35 and 51	3
1188	41-45	33 and 51	2
1189	21-25	6 and 52	2
1190	41-45	NEGATIVE	0
1191	26-30	NEGATIVE	0
1192	31-35	NEGATIVE	0
1193	51-55	NEGATIVE	0
1194	26-30	45	1
1195	26-30	18 and 33	2
1196	26-30	51 and 52	2
1197	26-30	31,51 and 52	3
1198	26-30	16 and 45	2
1199	31-35	16 and 52	2
1200	21-25	52	1
1201	21-25	11	1
1202	31-35	NEGATIVE	0
1203	26-30	NEGATIVE	0
1204	36-40	NEGATIVE	0
1205	31-35	NEGATIVE	0
1206	41-45	NEGATIVE	0
1207	26-30	NEGATIVE	0
1208	41-45	NEGATIVE	0
1209	26-30	16	1
1210	36-40	51	1
1211	31-35	6	1
1212	26-30	Positive	unknow
1213	26-30	31 and 45	2
1214	36-40	Positive	unknow
1215	21-25	30 and 52	2
1216	21-25	6,18,30,51 and 52	5
1217	36-40	NEGATIVE	0
1218	31-35	33 and 52	2
1219	36-40	Positive	unknow
1220	31-35	NEGATIVE	0
1221	26-30	6	1
1222	26-30	NEGATIVE	0
1223	36-40	NEGATIVE	0
1224	31-35	Positive	unknow
1225	36-40	6,30,33,35 and 51	5
1226	21-25	11 and 16	2
1227	31-35	NEGATIVE	0
1228	51-55	NEGATIVE	0
1229	46-50	NEGATIVE	0
1230	41-45	NEGATIVE	0
1231	41-45	NEGATIVE	0
1232	46-50	NEGATIVE	0
1233	26-30	NEGATIVE	0
1234	36-40	16 and 52	2
1235	21-25	6,11 and 52	3
1236	31-35	52	1
1237	21-25	6,11,30 and 52	4
1238	21-25	31	1
1239	31-35	52	1
1240	26-30	31 and 52	2
1241	36-40	NEGATIVE	0
1242	31-35	NEGATIVE	0
1243	31-35	NEGATIVE	0
1244	41-45	NEGATIVE	0
1245	61-65	NEGATIVE	0
1246	31-35	NEGATIVE	0
1247	26-30	6,11,16 and 52	4
1248	31-35	16,51 and 52	3
1249	21-25	NEGATIVE	0
1250	46-50	NEGATIVE	0
1251	26-30	NEGATIVE	0
1252	31-35	NEGATIVE	0
1253	26-30	NEGATIVE	0
1254	21-25	NEGATIVE	0
1255	26-30	NEGATIVE	0
1256	26-30	NEGATIVE	0
1257	51-55	NEGATIVE	0
1258	36-40	NEGATIVE	0
1259	31-35	NEGATIVE	0
1260	26-30	NEGATIVE	0
1261	31-35	NEGATIVE	0
1262	56-60	NEGATIVE	0
1263	26-30	NEGATIVE	0
1264	36-40	52	1
1265	26-30	6,18,51 and 52	4
1266	36-40	18 and 52	2
1267	41-45	NEGATIVE	0
1268	26-30	NEGATIVE	0
1269	31-35	NEGATIVE	0
1270	41-45	NEGATIVE	0
1271	36-40	NEGATIVE	0
1272	26-30	51 and 52	2
1273	41-45	11,16,18 and 51	4
1274	26-30	52	1
1275	26-30	11,16,51 and 52	4
1276	41-45	NEGATIVE	0
1277	26-30	NEGATIVE	0
1278	21-25	NEGATIVE	0
1279	26-30	NEGATIVE	0
1280	41-45	NEGATIVE	0
1281	26-30	NEGATIVE	0
1282	31-35	NEGATIVE	0
1283	36-40	16 and 52	2
1284	41-45	NEGATIVE	0
1285	46-50	NEGATIVE	0
1286	26-30	NEGATIVE	0
1287	31-35	NEGATIVE	0
1288	21-25	NEGATIVE	0
1289	36-40	NEGATIVE	0
1290	21-25	NEGATIVE	0
1291	26-30	NEGATIVE	0
1292	21-25	NEGATIVE	0
1293	31-35	NEGATIVE	0
1294	31-35	NEGATIVE	0
1295	26-30	NEGATIVE	0
1296	26-30	16 and 33	2
1297	31-35	6	1
1298	56-60	NEGATIVE	0
1299	41-45	NEGATIVE	0
1300	36-40	NEGATIVE	0
1301	41-45	NEGATIVE	0
1302	36-40	NEGATIVE	0
1303	41-45	NEGATIVE	0
1304	36-40	NEGATIVE	0
1305	21-25	NEGATIVE	0
1306	26-30	NEGATIVE	0
1307	21-25	NEGATIVE	0
1308	41-45	NEGATIVE	0
1309	26-30	NEGATIVE	0
1310	46-50	NEGATIVE	0
1311	51-55	NEGATIVE	0
1312	36-40	NEGATIVE	0
1313	36-40	NEGATIVE	0
1314	26-30	6	1
1315	36-40	16,18 and 52	3
1316	31-35	35 and 51	2
1317	26-30	NEGATIVE	0
1318	21-25	NEGATIVE	0
1319	31-35	NEGATIVE	0
1320	26-30	NEGATIVE	0
1321	31-35	NEGATIVE	0
1322	41-45	NEGATIVE	0
1323	21-25	NEGATIVE	0
1324	36-40	NEGATIVE	0
1325	31-35	NEGATIVE	0
1326	36-40	NEGATIVE	0
1327	31-35	NEGATIVE	0
1328	21-25	NEGATIVE	0
1329	26-30	NEGATIVE	0
